# Supplementary material for: Extracting representations of cognition across neuroimaging studies improves brain decoding
Source: PLoS Comput Biol. 2021 May 3;17(5):e1008795. doi: 10.1371/journal.pcbi.1008795 (PMC8118532; doi:10.1371/journal.pcbi.1008795)
Supplement: S1 Components — (ZIP) [file pcbi.1008795.s002.zip]

Archive with 388 entries (386 files):
- components/
- components/.DS_Store
- components/components.html
- components/components_files/
- components/components_files/wc_cat_59.jpg
- components/components_files/wc_cat_71.jpg
- components/components_files/wc_cat_65.jpg
- components/components_files/components_27_stat_map.jpg
- components/components_files/components_72_stat_map.jpg
- components/components_files/components_67_glass_brain.jpg
- components/components_files/components_20_stat_map.jpg
- components/components_files/components_75_stat_map.jpg
- components/components_files/components_122_glass_brain.jpg
- components/components_files/components_20_glass_brain.jpg
- components/components_files/components_86_glass_brain.jpg
- components/components_files/components_35_stat_map.jpg
- components/components_files/components_60_stat_map.jpg
- components/components_files/components_9_glass_brain.jpg
- components/components_files/components_39_glass_brain.jpg
- components/components_files/components_32_stat_map.jpg
- components/components_files/components_67_stat_map.jpg
- components/components_files/components_98_stat_map.jpg
- components/components_files/components_106_glass_brain.jpg
- components/components_files/components_43_glass_brain.jpg
- components/components_files/wc_cat_64.jpg
- components/components_files/wc_cat_70.jpg
- components/components_files/wc_cat_58.jpg
- components/components_files/wc_cat_66.jpg
- components/components_files/components_109_glass_brain.jpg
- components/components_files/wc_cat_72.jpg
- components/components_files/components_51_stat_map.jpg
- components/components_files/wc_cat_99.jpg
- components/components_files/components_90_glass_brain.jpg
- components/components_files/components_56_stat_map.jpg
- components/components_files/components_36_glass_brain.jpg
- components/components_files/components_6_glass_brain.jpg
- components/components_files/components_6_stat_map.jpg
- components/components_files/components_109_stat_map.jpg
- components/components_files/components_71_glass_brain.jpg
- components/components_files/components_1_stat_map.jpg
- components/components_files/components_55_glass_brain.jpg
- components/components_files/components_16_stat_map.jpg
- components/components_files/components_43_stat_map.jpg
- components/components_files/components_68_glass_brain.jpg
- components/components_files/components_11_stat_map.jpg
- components/components_files/components_44_stat_map.jpg
- components/components_files/components_89_glass_brain.jpg
- components/components_files/components_12_glass_brain.jpg
- components/components_files/components_110_glass_brain.jpg
- components/components_files/wc_cat_98.jpg
- components/components_files/wc_cat_73.jpg
- components/components_files/wc_cat_67.jpg
- components/components_files/wc_cat_63.jpg
- components/components_files/wc_cat_77.jpg
- components/components_files/components_99_stat_map.jpg
- components/components_files/components_66_stat_map.jpg
- components/components_files/components_33_stat_map.jpg
- components/components_files/components_117_glass_brain.jpg
- components/components_files/wc_cat_88.jpg
- components/components_files/components_28_glass_brain.jpg
- components/components_files/components_61_stat_map.jpg
- components/components_files/components_34_stat_map.jpg
- components/components_files/components_15_glass_brain.jpg
- components/components_files/components_52_glass_brain.jpg
- components/components_files/components_76_glass_brain.jpg
- components/components_files/components_74_stat_map.jpg
- components/components_files/components_21_stat_map.jpg
- components/components_files/components_73_stat_map.jpg
- components/components_files/components_26_stat_map.jpg
- components/components_files/components_1_glass_brain.jpg
- components/components_files/components_31_glass_brain.jpg
- components/components_files/components_97_glass_brain.jpg
- components/components_files/wc_cat_89.jpg
- components/components_files/wc_cat_76.jpg
- components/components_files/wc_cat_62.jpg
- components/components_files/components_45_stat_map.jpg
- components/components_files/components_10_stat_map.jpg
- components/components_files/wc_cat_74.jpg
- components/components_files/wc_cat_60.jpg
- components/components_files/wc_cat_48.jpg
- components/components_files/components_42_stat_map.jpg
- components/components_files/components_17_stat_map.jpg
- components/components_files/components_44_glass_brain.jpg
- components/components_files/components_79_glass_brain.jpg
- components/components_files/components_101_glass_brain.jpg
- components/components_files/components_98_glass_brain.jpg
- components/components_files/components_81_glass_brain.jpg
- components/components_files/components_57_stat_map.jpg
- components/components_files/components_27_glass_brain.jpg
- components/components_files/components_118_glass_brain.jpg
- components/components_files/components_50_stat_map.jpg
- components/components_files/components_125_glass_brain.jpg
- components/components_files/components_108_stat_map.jpg
- components/components_files/components_0_stat_map.jpg
- components/components_files/components_60_glass_brain.jpg
- components/components_files/components_7_stat_map.jpg
- components/components_files/wc_cat_49.jpg
- components/components_files/wc_cat_61.jpg
- components/components_files/wc_cat_75.jpg
- components/components_files/wc_cat_12.jpg
- components/components_files/wc_cat_0.jpg
- components/components_files/components_53_glass_brain.jpg
- components/components_files/components_116_glass_brain.jpg
- components/components_files/wc_cat_117.jpg
- components/components_files/wc_cat_103.jpg
- components/components_files/components_105_stat_map.jpg
- components/components_files/components_29_glass_brain.jpg
- components/components_files/components_14_glass_brain.jpg
- components/components_files/components_102_stat_map.jpg
- components/components_files/components_0_glass_brain.jpg
- components/components_files/components_30_glass_brain.jpg
- components/components_files/components_96_glass_brain.jpg
- components/components_files/components_48_stat_map.jpg
- components/components_files/wc_cat_102.jpg
- components/components_files/wc_cat_116.jpg
- components/components_files/components_77_glass_brain.jpg
- components/components_files/components_117_stat_map.jpg
- components/components_files/components_110_stat_map.jpg
- components/components_files/wc_cat_1.jpg
- components/components_files/wc_cat_13.jpg
- components/components_files/wc_cat_39.jpg
- components/components_files/components_100_glass_brain.jpg
- components/components_files/wc_cat_11.jpg
- components/components_files/components_79_stat_map.jpg
- components/components_files/wc_cat_3.jpg
- components/components_files/components_86_stat_map.jpg
- components/components_files/components_99_glass_brain.jpg
- components/components_files/components_81_stat_map.jpg
- components/components_files/components_126_stat_map.jpg
- components/components_files/wc_cat_100.jpg
- components/components_files/wc_cat_114.jpg
- components/components_files/components_45_glass_brain.jpg
- components/components_files/components_121_stat_map.jpg
- components/components_files/components_78_glass_brain.jpg
- components/components_files/components_94_stat_map.jpg
- components/components_files/components_61_glass_brain.jpg
- components/components_files/components_39_stat_map.jpg
- components/components_files/wc_cat_115.jpg
- components/components_files/components_93_stat_map.jpg
- components/components_files/wc_cat_101.jpg
- components/components_files/components_80_glass_brain.jpg
- components/components_files/components_26_glass_brain.jpg
- components/components_files/components_119_glass_brain.jpg
- components/components_files/wc_cat_2.jpg
- components/components_files/wc_cat_10.jpg
- components/components_files/components_124_glass_brain.jpg
- components/components_files/wc_cat_38.jpg
- components/components_files/wc_cat_14.jpg
- components/components_files/components_123_glass_brain.jpg
- components/components_files/wc_cat_28.jpg
- components/components_files/wc_cat_6.jpg
- components/components_files/components_21_glass_brain.jpg
- components/components_files/components_49_stat_map.jpg
- components/components_files/components_87_glass_brain.jpg
- components/components_files/components_111_stat_map.jpg
- components/components_files/wc_cat_105.jpg
- components/components_files/wc_cat_111.jpg
- components/components_files/components_66_glass_brain.jpg
- components/components_files/components_116_stat_map.jpg
- components/components_files/components_42_glass_brain.jpg
- components/components_files/wc_cat_110.jpg
- components/components_files/wc_cat_104.jpg
- components/components_files/components_8_glass_brain.jpg
- components/components_files/components_38_glass_brain.jpg
- components/components_files/components_103_stat_map.jpg
- components/components_files/wc_cat_7.jpg
- components/components_files/components_104_stat_map.jpg
- components/components_files/wc_cat_29.jpg
- components/components_files/components_107_glass_brain.jpg
- components/components_files/wc_cat_15.jpg
- components/components_files/wc_cat_17.jpg
- components/components_files/components_92_stat_map.jpg
- components/components_files/wc_cat_5.jpg
- components/components_files/components_38_stat_map.jpg
- components/components_files/components_70_glass_brain.jpg
- components/components_files/components_95_stat_map.jpg
- components/components_files/components_108_glass_brain.jpg
- components/components_files/wc_cat_112.jpg
- components/components_files/wc_cat_106.jpg
- components/components_files/components_91_glass_brain.jpg
- components/components_files/components_37_glass_brain.jpg
- components/components_files/components_7_glass_brain.jpg
- components/components_files/components_80_stat_map.jpg
- components/components_files/components_88_glass_brain.jpg
- components/components_files/components_13_glass_brain.jpg
- components/components_files/wc_cat_107.jpg
- components/components_files/components_87_stat_map.jpg
- components/components_files/wc_cat_113.jpg
- components/components_files/components_78_stat_map.jpg
- components/components_files/components_111_glass_brain.jpg
- components/components_files/components_54_glass_brain.jpg
- components/components_files/components_69_glass_brain.jpg
- components/components_files/components_120_stat_map.jpg
- components/components_files/wc_cat_4.jpg
- components/components_files/components_127_stat_map.jpg
- components/components_files/wc_cat_16.jpg
- components/components_files/components_114_stat_map.jpg
- components/components_files/components_94_glass_brain.jpg
- components/components_files/wc_cat_33.jpg
- components/components_files/wc_cat_27.jpg
- components/components_files/wc_cat_9.jpg
- components/components_files/components_2_glass_brain.jpg
- components/components_files/components_32_glass_brain.jpg
- components/components_files/components_113_stat_map.jpg
- components/components_files/components_48_glass_brain.jpg
- components/components_files/components_75_glass_brain.jpg
- components/components_files/wc_cat_122.jpg
- components/components_files/components_19_stat_map.jpg
- components/components_files/components_106_stat_map.jpg
- components/components_files/wc_cat_123.jpg
- components/components_files/components_51_glass_brain.jpg
- components/components_files/components_9_stat_map.jpg
- components/components_files/components_101_stat_map.jpg
- components/components_files/components_114_glass_brain.jpg
- components/components_files/components_59_stat_map.jpg
- components/components_files/components_16_glass_brain.jpg
- components/components_files/wc_cat_8.jpg
- components/components_files/wc_cat_26.jpg
- components/components_files/wc_cat_32.jpg
- components/components_files/wc_cat_18.jpg
- components/components_files/components_63_glass_brain.jpg
- components/components_files/wc_cat_24.jpg
- components/components_files/wc_cat_30.jpg
- components/components_files/components_24_glass_brain.jpg
- components/components_files/components_97_stat_map.jpg
- components/components_files/components_68_stat_map.jpg
- components/components_files/wc_cat_121.jpg
- components/components_files/components_82_glass_brain.jpg
- components/components_files/components_19_glass_brain.jpg
- components/components_files/wc_cat_109.jpg
- components/components_files/components_126_glass_brain.jpg
- components/components_files/components_90_stat_map.jpg
- components/components_files/components_125_stat_map.jpg
- components/components_files/components_102_glass_brain.jpg
- components/components_files/wc_cat_108.jpg
- components/components_files/components_122_stat_map.jpg
- components/components_files/wc_cat_120.jpg
- components/components_files/components_85_stat_map.jpg
- components/components_files/wc_cat_31.jpg
- components/components_files/components_47_glass_brain.jpg
- components/components_files/components_82_stat_map.jpg
- components/components_files/wc_cat_25.jpg
- components/components_files/components_28_stat_map.jpg
- components/components_files/wc_cat_19.jpg
- components/components_files/wc_cat_21.jpg
- components/components_files/wc_cat_35.jpg
- components/components_files/components_8_stat_map.jpg
- components/components_files/components_100_stat_map.jpg
- components/components_files/components_40_glass_brain.jpg
- components/components_files/components_107_stat_map.jpg
- components/components_files/wc_cat_118.jpg
- components/components_files/wc_cat_124.jpg
- components/components_files/components_105_glass_brain.jpg
- components/components_files/components_58_stat_map.jpg
- components/components_files/components_112_stat_map.jpg
- components/components_files/components_121_glass_brain.jpg
- components/components_files/wc_cat_125.jpg
- components/components_files/components_85_glass_brain.jpg
- components/components_files/wc_cat_119.jpg
- components/components_files/components_115_stat_map.jpg
- components/components_files/components_23_glass_brain.jpg
- components/components_files/components_18_stat_map.jpg
- components/components_files/components_59_glass_brain.jpg
- components/components_files/components_64_glass_brain.jpg
- components/components_files/wc_cat_34.jpg
- components/components_files/wc_cat_20.jpg
- components/components_files/wc_cat_36.jpg
- components/components_files/wc_cat_22.jpg
- components/components_files/components_11_glass_brain.jpg
- components/components_files/components_123_stat_map.jpg
- components/components_files/components_124_stat_map.jpg
- components/components_files/components_113_glass_brain.jpg
- components/components_files/components_29_stat_map.jpg
- components/components_files/components_83_stat_map.jpg
- components/components_files/components_56_glass_brain.jpg
- components/components_files/wc_cat_127.jpg
- components/components_files/components_84_stat_map.jpg
- components/components_files/wc_cat_126.jpg
- components/components_files/components_72_glass_brain.jpg
- components/components_files/components_91_stat_map.jpg
- components/components_files/components_35_glass_brain.jpg
- components/components_files/components_5_glass_brain.jpg
- components/components_files/components_93_glass_brain.jpg
- components/components_files/components_69_stat_map.jpg
- components/components_files/wc_cat_23.jpg
- components/components_files/components_96_stat_map.jpg
- components/components_files/wc_cat_37.jpg
- components/components_files/wc_cat_78.jpg
- components/components_files/wc_cat_50.jpg
- components/components_files/wc_cat_44.jpg
- components/components_files/wc_cat_93.jpg
- components/components_files/wc_cat_87.jpg
- components/components_files/components_104_glass_brain.jpg
- components/components_files/components_41_glass_brain.jpg
- components/components_files/components_36_stat_map.jpg
- components/components_files/components_63_stat_map.jpg
- components/components_files/components_31_stat_map.jpg
- components/components_files/components_64_stat_map.jpg
- components/components_files/components_58_glass_brain.jpg
- components/components_files/components_65_glass_brain.jpg
[truncated: 88 more entries]
